# Supplementary material for: Retinal Delivery of the Protein Kinase C-β Inhibitor Ruboxistaurin Using Non-Invasive Nanoparticles of Polyamidoamine Dendrimers
Source: Pharmaceutics. 2022 Jul 11;14(7):1444. doi: 10.3390/pharmaceutics14071444 (PMC9322846; doi:10.3390/pharmaceutics14071444)
Supplement: Supplementary file 1 [file pharmaceutics-14-01444-s001.zip]

Archive with 1 entries (1 files):
- pharmaceutics-1778569-supplementary.pdf
